# Supplementary material for: Changes in cardiorespiratory fitness and activity levels over the first year after discharge in ambulatory persons with recent incomplete spinal cord injury
Source: Spinal Cord. 2020 Jul 9;59(3):354–60. doi: 10.1038/s41393-020-0514-7 (PMC7943418; doi:10.1038/s41393-020-0514-7)
Supplement: Supplementary file 2 — Dataset 1 [file 41393_2020_514_MOESM2_ESM.xlsx]

## Sheet: Ark1
ID	age	sex	ASIA	traumatic or none traumatic	group	time post injury	lesion level	height	smoking		weight (kg) baseline	BMI baseline	6MWT (meters) baseline	6MWT (pre-test HR) baseline	6MWT (post-test HR) baseline	CRF (start speed) baseline	CRF (start angle) baseline	CRF (max speed) baseline	CRF (max angle) baseline	CRF (max HR) baseline	CRF (peak VO2 ml/kg/min) baseline	CRF (peak VO2 liter/min) baseline	CRF (max LA mmol/liter) baseline	CRF (max RER) baseline	SWA (mean TDEE, Kcal) baseline	SWA (mean steps a day) baseline		weight (kg) 3 months	BMI 3 months	6MWT (meters) 3 months	6MWT (pre-test HR) 3 months	6MWT (post-test HR) 3 months	CRF (start speed) 3 months	CRF (start angle) 3 months	CRF (max speed) 3 months	CRF (max angle) 3 months	CRF (max HR) 3 months	CRF (peak VO2 liter/min) 3 months	CRF (peak VO2 ml/kg/min) 3 months	CRF (max LA mmol/liter) 3 months	CRF (max RER) 3 months	SWA (mean TDEE, Kcal) 3 months	SWA (mean steps a day) 3 months		weight (kg) 12 months	BMI 12 months	6MWT (meters) 12 months	6MWT (pre-test HR) 12 months	6MWT (post-test HR) 12 months
1	21	male	ASIA D	traumatic	moderate intensity trening	43	L4	181	none smoking		70	21.37	576.5	73	169	5	5	6.5	15	201	54.8	3.83	14.34	1.23	2776.53	9172		70	21.37	827	100	191	5	5	7.5	15	207	4.02	57.4	14.24	1.22				70	21.37	799	60	170
2	47	male	ASIA D	traumatic	moderate intensity trening	39	C4-C5	175	none smoking		89	29.06	690	85	145	5.5	1	6	15	171	36.5	3.25	12.9	1.19	2606.91	5376		89	29.06	759	83	166	5.5	1	5.5	15	179	3.24	36.4	11.7	1.22	2692.44	4416		90	29.39	762	75	158
3	58	male	ASIA D	traumatic	high intensity trening	100	C3-C4	184	none smoking		90	26.58	494	87	114	3	1	3.5	15	136	23.3	2.13	7.02	1.14	2440.15	2648		91	26.88	600	96	138	3	1	4.5	15	155	2.67	29.3	7.12	1.23	2928.23	2226		94	27.76	600	89	132
4	41	male	ASIA D	traumatic	high intensity trening	45	C6-C7	179	none smoking		80	24.97	750	92	149	3	1	7	15	185	51	4.03	12.6	1.3	2598.31	5028		82	25.59	826	78	163	5.5	1	7.5	15	188	3.67	44.7	9.18	1.22	2987.24	6983		82	25.59	818	86	157
5	18	male	ASIA D	traumatic	control	89	C2-C3	185	none smoking		73	21.33	644	91	151	3	1	6	15	191	40.1	2.93	8.52	1.29	3013.28	3553		72	71	624	71	136	3	1	6.5	15	192	2.93	40.7	9.18	1.31	2820.49	5147
6	58	male	ASIA D	traumatic	moderate intensity trening	37	Th12	176	smoking		77	24.9	441			3.5	2	4.5	6	132	17.5	1.35	3.29	0.93
7	65	male	ASIA D	none traumatic	control	43	Th4	168	smoking		90	31.9	460			3	1	3.5	9	174	26.3	2.39	7.16	1.15	2378.04	6922		91	32.2	483	114	145	3	1	4	15	174	2.7	29.6	6.28	1.17	2852.5	3761		85.5	30.1	446	95	147
8	55	male	ASIA D	traumatic	high intensity trening	65	L1	178	none smoking		96	30.3	494	80	100	3	1	3	16	164	21.2	2.03	6.21	1.17	3517.37	4397		100	31.6	595	82	158	3	3	4.5	17	183	2.95	29.5	8.92	1.37	3085.67	4892		98	30.9	553	96	134
9	65	male	ASIA D	traumatic	control	64	C5	173	none smoking		65	21.7	540	102	138	3	1	5.5	13	178	37.8	2.46	8.8	1.24	2128.39	4459		69	22.7	644	98	145	4	4	6	16	182	2.58	37.7	8.37	1.27	2195.04	6093		73	24.4	676	84	156
10	40	male	ASIA D	traumatic	control	105	C7	184	none smoking		92	27.2	644	78	132	3	0	5.5	20	181	33.2	3.05	11.75	1.3
11	27	male	ASIA D	traumatic	high intensity trening	85	C5-C6	193	smoking		126	33.8	603	97	138	4	0	4.5	20	178	31.3	3.94	11.3	1.2	3069.66	957		126	33.7	634	97	138	4	3	4.5	20	182	3.99	31.8	10.49	1.22	3355.63	1243		126	33.8	658	89	140
12	46	male	ASIA A	traumatic	control	70	L1	174	none smoking		102	33.7	704	97	166	4	0	5.5	20	195	37.5	3.81	13.66	1.33
13	25	female	ASIA D	none traumatic	moderate intensity trening	110	Th5	168	none smoking		81	28.7	555	98	142	4	0	4	20	183	28.7	2.33	11.25	1.34	2576.09	10401		83	29.4	618	109	164	4	0	6	10	186	2.55	30.7	9.9	1.31	2928.95	9899		89	31.5	626	83	162
14	46	male	ASIA D	traumatic	control	54	C4	185	none smoking		93	27.2	699	85	146	4	0	5	20	170			7.42					92	26.9	640	60	125	4	2	5.5	20	171	4.14	45	6.14	1.14	3211.57	4800		95	27.8	622	52	97
15	47	male	ASIA D	traumatic	moderate intensity trening	47	C7	180	smoking		63	19.4	469	100	109	3.5	2	5	13	173	36.1	2.35	5.05	1.08				65	20.1	516	91	100	4	2	5.5	20	182	2.64	40.6	8.15	1.11
16	23	male	ASIA D	traumatic	moderate intensity trening	97	C5	169	none smoking		52	18.2	665	100	124	3	1	5.5	20	188	47.8	2.49	6.57	1.22	1991.02	4360		54	18.9	656	94	121	4	2	5.5	20	180	2.27	45.3		1.17	2200.54	7015		50	17.5	670	97	138
17	61	female	ASIA D	traumatic	high intensity trening	126	C3-C4	162	none smoking		57	21.7	567	76	121	4	0	4	20	173	36.7	2.09	7.73	1.17	2026.14	11288		57	21.7	654	78	132	3.5	0	4	20	166	2	35.1	7.1	1.13	2314.01	11079		58.5	22.3	663	92	166
18	68	male	ASIA D	traumatic	high intensity trening	25	C1-C2	186	none smoking		85	24.6	512			4.5	2	4.5	20	156	21.2	1.8	10.42	1.43	2449.95	5732		83	24	761	74	116	4.5	0	5.5	20	151	2.9	35	8.4	1.13	2649.43	7367		82	23.7	776	74	115
19	58	male	ASIA D	none traumatic	high intensity trening	38	Th2-Th4	191	none smoking		99	27.1	617	78	114	5.5	2	5.5	10	166	30.7	3.04	10.83	1.27	3528.84	3801
20	18	male	ASIA D	none traumatic	moderate intensity trening	55	L1	184	none smoking		102	30.1	509	86	186	3	0	3.5	12	199	32.8	3.34	7.15	1.39	4021.45	4037		107	31.6	576	80	171	3.5	0	4.5	13	192	3.69	34.5	10.77	1.21	3391.23	3986		116	34.3	645	96	179
21	26	male	ASIA D	traumatic	high intensity trening	52	L1	178	none smoking		61	19.3	404	83	99	3	0	4.3	10	165	34.9	2.13	7.04	1.29	2474.56	6581		61	19.3	512	89	109	4	0	5.6	14	163	2.4	39.1	7.64	1.18	2420.56	8365		65	20.5	630	80	113
22	22	female	ASIA D	traumatic	control	45	C5-C6	169	none smoking		70	24.5	621	129	181	4	0	4.7	14	190	26	1.82	6.3	1.18	2224.66	7052
23	49	male	ASIA D	traumatic	moderate intensity trening	36	C3-C6	174	smoking		90	29.7	563	77	138	3.5	0	4.5	8	145	23.3	2.1	6.5	0.98	2259.78	2689		86	28.4	518	91	147	3.5	0	3.5	16	153	2.14	24.9	5.03	1.06	2389.27	4147
24	22	male	ASIA D	traumatic	control	79	S2	176	none smoking		74	23.9	537	85	122	3.2	0	4.7	17	198	41.1	3.12	8.86	1.21				78	25.2	690	84	150	5	3	9.5	10	207	3.56	47.8	12.15	1.24				78	25.2	597	79	138
25	31	male	ASIA D	none traumatic	moderate intensity trening	56	Th6-7	183	none smoking		85	25.4	528	75	110	5	0	5.35	20	176	43.6	3.7	11.2	1.17	2980.55	3913		85	25.4	726	58	122	6	2	7.8	20	176	5.04	59.3	12.28	1.18	3510.44	7501
26	19	male	ASIA D	traumatic	control	112	C6-C7	186	none smoking		71	20.5	643	80	135	5	0	5.9	20	180	41.9	2.97		1.21	2667.83	4047		74	21.4	640	74	125	5	4	5.8	20	189	3.49	47.1	9.08	1.23	2884.75	4456		75.5	21.7	676	77	126
27	61	male	ASIA D	traumatic	high intensity trening	84	C3-C4	180	none smoking		81	25	567	55	107	4.5	2	5.3	20	171	38.5	3.12	9.57	1.24	2399.06	5736		81	25	599	72	105	4.2	2	5.1	20	178	3.37	41.7	10.04	1.2	2535	5806
28	63	male	ASIA D	traumatic	control	65	C7-Th1	171	none smoking		68	23.3	580	76	112	3.5	2	4.5	20	165	36.3	2.47	6.57	1.21	2211.05	6829		71	24.3	746	69	148	4	2	5.2	20	165	2.66	37.5	4.95	1.18	2220.36	6086		73.5	25	738	77	166
29	45	female	ASIA D	traumatic	high intensity trening	64	C4-C5	176	none smoking		82	26.5	603		120	5.6	0	6.2	9	172	32.6	2.68	6.85	1.09	2160.88	6062		88	28.4	701	84	149	4.5	4	5.1	18	193	3.1	35.4	9.06	1.24	2420.33	7994		80	25.8	695	84	143
30	18	female	ASIA D	none traumatic	moderate intensity trening	131	Th11-TH12	174	none smoking		65	21.5	736	95	184	4	4	5.5	20	203	48.3	3.18	11.63	1.17	2675.47	12353		67	22.1	905	130	190	5	6	6.3	20	199	3.49	52	11.36	1.22	2260.98	5912		67	22.1	780	83	187
[truncated: 11 more columns]
